# Supplementary material for: Integrating Artificial Intelligence in Pediatric Healthcare: Parental Perceptions and Ethical Implications
Source: Children (Basel). 2024 Feb 14;11(2):240. doi: 10.3390/children11020240 (PMC10887612; doi:10.3390/children11020240)
Supplement: Supplementary file 1 [file children-11-00240-s001.zip]

Archive with 1 entries (1 files):
- children-2827076-supplementary.pdf
